# Supplementary material for: Characterization and structural basis of a lethal mouse-adapted SARS-CoV-2
Source: Nat Commun. 2021 Sep 27;12:5654. doi: 10.1038/s41467-021-25903-x (PMC8476561; doi:10.1038/s41467-021-25903-x)
Supplement: Supplementary file 4 — Source Data [file 41467_2021_25903_MOESM4_ESM.xls]

## Sheet: Figure 1a
	Figure 1a
	Male 9-month-old BALB/c mice
		12000		1200		120		12		1.2
		Death	Survial	Death	Survial	Death	Survial	Death	Survial	Death	Survial
	1	0	6	0	9	0	9	0	6	0	6
	2	1	5	0	9	0	9	0	6	0	6
	3	1	5	2	7	0	9	0	6	0	6
	4	6	0	5	4	2	7	0	6	0	6
	5	-	-	5	4	4	5	0	6	0	6
	6	-	-	9	0	4	5	1	5	0	6
	7	-	-	-	-	4	5	1	5	0	6
	8	-	-	-	-	4	5	1	5	0	6
	9	-	-	-	-	4	5	1	5	0	6
	10	-	-	-	-	5	4	1	5	0	6
	11	-	-	-	-	5	4	1	5	0	6
	12	-	-	-	-	5	4	1	5	0	6
	13	-	-	-	-	5	4	1	5	0	6
	14	-	-	-	-	5	4	1	5	0	6

## Sheet: Figure1b
	Figure 1b
	Female 9-month-old BALB/c mice
		12000		1200		120		12		1.2
		Death	Survial	Death	Survial	Death	Survial	Death	Survial	Death	Survial
	1	0	6	0	11	0	11	0	6	0	6
	2	2	4	0	11	1	10	0	6	0	6
	3	2	4	0	11	1	10	0	6	0	6
	4	4	2	3	8	1	10	0	6	0	6
	5	5	1	4	7	1	10	0	6	0	6
	6	5	1	4	7	1	10	0	6	0	6
	7	5	1	6	5	1	10	0	6	0	6
	8	5	1	6	5	1	10	0	6	0	6
	9	5	1	6	5	1	10	0	6	0	6
	10	5	1	6	5	1	10	0	6	0	6
	11	5	1	6	5	1	10	0	6	0	6
	12	5	1	6	5	1	10	0	6	0	6
	13	5	1	6	5	1	10	0	6	0	6
	14	5	1	6	5	1	10	0	6	0	6

## Sheet: Figure1c
	Figure 1c
	Male 8-week-old BALB/c mice
		12000		1200		120
		Death	Survial	Death	Survial	Death	Survial
	1	0	6	0	6	0	6
	2	0	6	0	6	0	6
	3	0	6	0	6	0	6
	4	0	6	0	6	0	6
	5	0	6	0	6	0	6
	6	0	6	0	6	0	6
	7	0	6	0	6	0	6
	8	0	6	0	6	0	6
	9	0	6	0	6	0	6
	10	0	6	0	6	0	6
	11	0	6	0	6	0	6
	12	0	6	0	6	0	6
	13	0	6	0	6	0	6
	14	0	6	0	6	0	6

## Sheet: Figure1d
	Figure 1d
	Female 8-week-old BALB/c mice
		12000		1200		120
		Death	Survial	Death	Survial	Death	Survial
	1	0	11	0	6	0	6
	2	0	11	0	6	0	6
	3	0	11	0	6	0	6
	4	0	11	0	6	0	6
	5	0	11	0	6	0	6
	6	0	11	0	6	0	6
	7	1	10	0	6	0	6
	8	1	10	0	6	0	6
	9	1	10	0	6	0	6
	10	1	10	0	6	0	6
	11	1	10	0	6	0	6
	12	1	10	0	6	0	6
	13	1	10	0	6	0	6
	14	1	10	0	6	0	6

## Sheet: Figure1e
Figure 1e
	Lung				Trachea				Intestine				Heart				Liver				Spleen				Kindey				Brain
	1	2	3	4	1	2	3	4	1	2	3	4	1	2	3	4	1	2	3	4	1	2	3	4	1	2	3	4	1	2	3	4
1dpi	6.48019	6.88997	7.27926	7.34659	5.1045	4.98742	5.37379	4.96986	2.318	2.318	2.318	2.318	2.318	2.318	2.318	2.318	2.318	2.318	2.318	2.318	2.318	2.318	2.318	2.318	2.318	2.318	2.318	2.318	2.318	2.318	2.318	2.318
2dpi	5.83625	8.30372	7.86174	8.41787	5.97382	5.30647	2.318	4.82937	2.318	2.318	2.318	2.318	2.318	2.318	2.318	2.318	2.318	2.318	2.318	2.318	2.318	2.318	2.318	2.318	2.318	2.318	2.318	2.318	2.318	2.318	2.318	2.318
3dpi	6.90754	7.23243	7.03632	7.10365	5.65771	4.93474	5.11036	5.48794	2.318	2.318	2.318	2.318	2.318	2.318	2.318	2.318	2.318	2.318	2.318	2.318	2.318	2.318	2.318	2.318	2.318	2.318	2.318	2.318	2.318	2.318	2.318	2.318
4dpi	6.34262	6.44507	6.71435	6.73484	4.60691	4.32885	4.46056	5.71039	2.318	2.318	2.318	2.318	2.318	2.318	2.318	2.318	2.318	2.318	2.318	2.318	2.318	2.318	2.318	2.318	2.318	2.318	2.318	2.318	2.318	2.318	2.318	2.318

## Sheet: Figure1f
Figure 1f
	Lung				Trachea				Intestine				Heart				Liver				Spleen				Kindey				Brain
	1	2	3	4	1	2	3	4	1	2	3	4	1	2	3	4	1	2	3	4	1	2	3	4	1	2	3	4	1	2	3	4
1dpi	2.318	7.82954	7.95833	7.30854	2.318	3.83419	4.87327	4.66253	2.318	2.318	2.318	2.318	2.318	2.318	2.318	2.318	2.318	2.318	2.318	2.318	2.318	2.318	2.318	2.318	2.318	2.318	2.318	2.318	2.318	2.318	2.318	2.318
2dpi	7.75637	8.52909	8.73398	7.7271	5.30939	5.27427	5.09865	5.12207	2.318	2.318	2.318	2.318	2.318	2.318	2.318	2.318	2.318	2.318	2.318	2.318	2.318	2.318	2.318	2.318	2.318	2.318	2.318	2.318	4.99328	2.318	2.318	2.318
3dpi	6.7846	7.0773	6.60898	6.60313	2.318	5.23622	3.80492	2.318	2.318	2.318	2.318	2.318	2.318	2.318	2.318	2.318	2.318	2.318	2.318	2.318	2.318	2.318	2.318	2.318	2.318	2.318	2.318	2.318	2.318	2.318	2.318	2.318
4dpi	5.19817	5.84504	5.29183	5.57575	2.318	2.318	2.318	2.318	2.318	2.318	2.318	2.318	2.318	2.318	2.318	2.318	2.318	2.318	2.318	2.318	2.318	2.318	2.318	2.318	2.318	2.318	2.318	2.318	2.318	2.318	2.318	2.318

## Sheet: Figure1g
Figure 1g
		9-month-old
		1	2	3	4
	1dpi	4.47712	4	5	4.95424
	2dpi	3.30103	3	4.23045	4
	3dpi	3.77815	2.60206	2.90309	3.60206
	4dpi	3.07918	3	2.30103	2.95424

## Sheet: Figure1h
Figure 1h
		8-weeks-old
		1	2	3	4
	1dpi	1	3.95424	3.30103	4
	2dpi	0	3.77815	4.60206	0
	3dpi	3.07918	3		4.30103
	4dpi	1.47712	1	1.90309	1.47712

## Sheet: Figure2a
Figure 2 a

## Sheet: Figure2b
Figure 2b
	9-month-old-ACE2			9-month-old-SPC				8-weeks-old-ACE2			8-weeks-old-SPC

[truncated: 36 more sheets: Figure2c, Figure3a, Figure3b, Figure3c, Figure4a, Figure4b, Figure4c, Figure4d, Figure 5a, Figure 5b, Figure 5c, Figure 5d&FigureS3, Figure 5e, Figure6a, Figure6b, Figure7a, Figure7b, Figure7c, Figure7d, Figure8c-1 …]
